# Supplementary material for: A Strategy for the Selection of RT-qPCR Reference Genes Based on Publicly Available Transcriptomic Datasets
Source: Biomedicines. 2023 Apr 3;11(4):1079. doi: 10.3390/biomedicines11041079 (PMC10135859; doi:10.3390/biomedicines11041079)
Supplement: Supplementary file 1 [file biomedicines-11-01079-s001.zip]

Archive with 1 entries (1 files):
- biomedicines-2255796-supplementary.pdf
